# Supplementary material for: Physiological and Transcriptomic Responses to Nitrogen Deficiency in Neolamarckia cadamba
Source: Front Plant Sci. 2021 Nov 23;12:747121. doi: 10.3389/fpls.2021.747121 (PMC8649893; doi:10.3389/fpls.2021.747121)
Supplement: Supplementary file 8 [file Table_4.xlsx]

## Sheet: Sheet1
	Table S4.DEGs encoding hormone signal in response to ND.
	Group	Gene ID	log2(Fold Change)					Seq Description
			N6L vsC6L	N12L vsC12L		N6R vsC6R	N12R vsC12R
	Auxin	up	1	4		2	2
		down	0	1		0	2
		evm.TU.Contig264.285	1.09373	1.57698				Auxin response factor 9,ARFI
		evm.TU.Contig154.106		1.41235				Auxin response factor 9,ARFI
		evm.TU.Contig154.105		1.44848				Auxin response factor 9,ARFI
		novel.1589		-1.88431				Auxin efflux carrier component 5,PIN5
		evm.TU.Contig14.214		1.15197				Auxin response factor 5,ARFE
		novel.433				2.91737	3.23352	Auxin efflux carrier component 5,PIN5
		novel.551				2.28174	2.84276	Auxin efflux carrier component 5,PIN5
		evm.TU.Contig600.155					-1.03481	Auxin efflux carrier component 2,PIN2
		evm.TU.Contig16.409					-1.42931	Auxin efflux carrier component 2,PIN2
	Gibberellin	up	2	1		3	2
		down	3	2		5	5
		evm.TU.Contig296.149	2.39942	1.34849		2.23737	1.45057	Gibberellin 2-beta-dioxygenase 8,G2OX8
		evm.TU.Contig421.435	1.18586					Gibberellin receptor,GID1B
		evm.TU.Contig271.15	-1.91704					Gibberellin 2-beta-dioxygenase 8,G2OX8
		evm.TU.Contig35.20	-2.03534					Gibberellin 2-beta-dioxygenase 8,G2OX8
		novel.634	-5.12901					Gibberellin 2-beta-dioxygenase 2,G2OX2
		evm.TU.Contig35.20		-1.8622				Gibberellin 2-beta-dioxygenase 8,G2OX8
		evm.TU.Contig188.42		-1.18449		-1.57884		Gibberellin 2-beta-dioxygenase 1,G2OX1
		evm.TU.Contig46.95				-1.3612	-1.17645	Gibberellin 3-beta-dioxygenase 1,G3OX1
		evm.TU.Contig421.600				-1.8908	-2.33333	Gibberellin 2-beta-dioxygenase 2,G2OX2
		evm.TU.Contig471.71				-1.25602		Gibberellin 20 oxidase 1,GAOX1
		evm.TU.Contig96.466				2.5266		Gibberellin 20 oxidase 1,GAOX1
		evm.TU.Contig471.149				-2.02966	-2.38458	Gibberellin 2-beta-dioxygenase 8,G2OX8
		evm.TU.Contig96.467				2.05049		Gibberellin 20 oxidase 2,GAOX2
		evm.TU.Contig119.32					-1.40743	Gibberellin 3-beta-dioxygenase 1,G3OX1
		evm.TU.Contig208.88					-1.32683	Gibberellin 2-beta-dioxygenase 1,G2OX1
		evm.TU.Contig256.161					2.62248	Gibberellin 20 oxidase 1,GAOX1
	Cytokinin	up	1	0		2	1
		down	0	1		2	4
		evm.TU.Contig66.862					-1.04607	Cytokinin hydroxylase
		evm.TU.Contig437.138		-			-1.06567	Cytokinin dehydrogenase 7,CKX7
		evm.TU.Contig154.278	-4.13358	-1.29915				CYTOKININ RESPONSE FACTOR 5
		evm.TU.Contig16.556	-4.64683					Cytokinin dehydrogenase 3,CKX3
		evm.TU.Contig102.74		-1.16586				Cytokinin dehydrogenase 1,CKX1
		evm.TU.Contig14.174				2.82941		Cytokinin dehydrogenase 5,CKX5
	Salicylic acid	up	0	1		0	1
		down	0	0		1	1
		evm.TU.Contig66.1161		-1.16573			2.27808	Salicylic acid-binding protein 2,SABP2
		evm.TU.Contig66.549				-1.85082	-1.60114	Salicylic acid-binding protein 2,SABP2
	Abscisic acid	up	1	3		1	0
		down	0	1		0	0
		evm.TU.Contig207.319	2.21182					Abscisic acid 8&apos;-hydroxylase 2,ABAH2
		evm.TU.Contig14.32		1.57166				Abscisic acid 8&apos;-hydroxylase 4,ABAH4
		evm.TU.Contig477.642		-1.96523				Abscisic acid 8&apos;-hydroxylase 4,ABAH4
		evm.TU.Contig54.6		1.08485				Abscisic acid receptor ,PYL2
		evm.TU.Contig96.283		1.12916				Abscisic acid receptor, PYL4
		evm.TU.Contig45.444				1.52115		Abscisic acid 8&apos;-hydroxylase 1,ABAH1
