# Supplementary material for: Physiological and Transcriptomic Responses to Nitrogen Deficiency in Neolamarckia cadamba
Source: Front Plant Sci. 2021 Nov 23;12:747121. doi: 10.3389/fpls.2021.747121 (PMC8649893; doi:10.3389/fpls.2021.747121)
Supplement: Supplementary file 9 [file Table_5.xlsx]

## Sheet: Sheet1
	Table S5.DEGs related to Phosphorus and Calcium in response to ND
	Group	Gene ID	log2(Fold Change)					Seq Description
			C6L vsN6L	C12L vsN12L		C6R vsN6R	C12R vsN12R
	SPX	up	0	0		2	2
		down	4	2		1	2
		evm.TU.Contig906.330	-1.05908					SPX domain-containing protein 2
		evm.TU.Contig256.181				1.12417	1.67159	SPX domain-containing membrane protein
		evm.TU.Contig96.87	-1.7882	-1.08926		1.48248	1.29433	SPX domain-containing protein 2
		evm.TU.Contig264.52					-1.2855	SPX domain-containing membrane protein
		evm.TU.Contig256.68	-1.5685	-1.21086			-1.54725	SPX domain-containing protein 3
		evm.TU.Contig797.186	-3.31738			-2.84225		SPX domain-containing protein 3
	Phosphate transporter	up	4	0		3	2
		down	5	5		4	4
		evm.TU.Contig63.209	1.30883					Probable anion transporter 3, chloroplastic
		evm.TU.Contig184.188				-1.60107		Inorganic phosphate transporter 2-1, chloroplastic
		evm.TU.Contig411.15	-2.78958	-1.14155		-1.32195	-2.29331	Inorganic phosphate transporter 1-4
		evm.TU.Contig197.116	1.12146			1.32805		Phosphate transporter PHO1
		evm.TU.Contig184.444		-1.38558			-1.08139	Phosphate transporter PHO1 homolog 10
		evm.TU.Contig81.1205	1.10493					Phosphate transporter PHO1
		evm.TU.Contig81.1178				1.23038	1.60733	Probable inorganic phosphate transporter 1-3
		evm.TU.Contig256.270		-1.25795				Ascorbate transporter, chloroplastic
		evm.TU.Contig462.152	1.08315					Probable anion transporter 3, chloroplastic
		evm.TU.Contig81.1179		-2.20666		-3.30653	-3.70271	Inorganic phosphate transporter 1-4
		evm.TU.Contig341.317	-2.45788					Inorganic phosphate transporter 1-4
		evm.TU.Contig421.259		-1.17589				Inorganic phosphate transporter 1-4
		evm.TU.Contig14.371	-1.99803					Probable inorganic phosphate transporter 1-9
		evm.TU.Contig81.337	-1.58005			-1.77364		Inorganic phosphate transporter 1-11
		evm.TU.Contig96.348	-1.29039			2.05212	-2.95461	Inorganic phosphate transporter 1-4
		evm.TU.Contig27.14					2.54165	Probable anion transporter 3, chloroplastic
	Phosphate starvation response	up	0	0		1	0
		down	0	0		0	0
		evm.TU.Contig333.7				1.02786		PHR2
	Cyclic nucleotide-gated ion channel	up	0	1		2	1
		down	1	0		3	3
		evm.TU.Contig66.1307				-2.0543	-1.6875	Cyclic nucleotide-gated ion channel 2
		evm.TU.Contig383.264				2.59572	2.17197	Cyclic nucleotide-gated ion channel 4
		evm.TU.Contig480.368				2.71364		Cyclic nucleotide-gated ion channel 4
		evm.TU.Contig154.251	-1.94203			-1.21382	-1.29684	Cyclic nucleotide-gated ion channel 1
		evm.TU.Contig66.361				-2.00469	-1.30606	Cyclic nucleotide-gated ion channel 2
		evm.TU.Contig5.357		1.71845				Protein CNGC15c
	Calcium-dependent protein kinase	up	0	0		0	0
		down	1	0		3	3
		evm.TU.Contig906.187	-1.61989			-1.95382	-1.4933	Calcium-dependent protein kinase 2
		evm.TU.Contig476.15				-1.00785	-1.18965	Calcium-dependent protein kinase 4
		evm.TU.Contig180.509				-2.34953	-1.61948	Calcium-dependent protein kinase 2
	CBL-interacting serine/threonine-protein kinase	up	2	3		4	5
		down	1	2		2	2
		evm.TU.Contig540.50					1.29218	CBL-interacting serine/threonine-protein kinase 6
		evm.TU.Contig600.83				2.49414		CBL-interacting serine/threonine-protein kinase 21
		evm.TU.Contig78.18	1.4986	1.31813				CBL-interacting serine/threonine-protein kinase 7
		evm.TU.Contig296.76					1.05645	CBL-interacting serine/threonine-protein kinase 11
		evm.TU.Contig2.16				2.28874		CBL-interacting serine/threonine-protein kinase 21
		evm.TU.Contig344.34				-6.26886	-4.28754	CBL-interacting serine/threonine-protein kinase 25
		evm.TU.Contig45.279		3.13217		1.01675		CBL-interacting serine/threonine-protein kinase 25
		novel.1095	1.4884	1.81239		2.00022	1.84773	CBL-interacting serine/threonine-protein kinase 6
		evm.TU.Contig296.77	-4.03558				1.12764	CBL-interacting serine/threonine-protein kinase 11
		evm.TU.Contig2.3		-1.10255		-3.95608	5.00609	CBL-interacting serine/threonine-protein kinase 21
		evm.TU.Contig468.25		-3.96153			-3.05435	CBL-interacting serine/threonine-protein kinase 23
	CBL-interacting protein kinase	up	1	2		0	0
		down	1	0		2	2
		evm.TU.Contig300.19	-1.25755					CBL-interacting protein kinase 5
		evm.TU.Contig262.12	2.56877	2.62854		-1.19434	-1.14618	CBL-interacting protein kinase 5
		evm.TU.Contig462.281		2.221		-1.30605	-1.60628	CBL-interacting protein kinase 18
